# Supplementary material for: Indian Biosimilars and Vaccines at Crossroads–Replicating the Success of Pharmagenerics
Source: Vaccines (Basel). 2023 Jan 2;11(1):110. doi: 10.3390/vaccines11010110 (PMC9865573; doi:10.3390/vaccines11010110)
Supplement: Supplementary file 1 [file vaccines-11-00110-s001.zip]

Archive with 1 entries (1 files):
- vaccines-2043627-supplementary.pdf
